# Supplementary material for: Activity of botulinum neurotoxin X and its structure when shielded by a non-toxic non-hemagglutinin protein
Source: Commun Chem. 2024 Aug 13;7:179. doi: 10.1038/s42004-024-01262-8 (PMC11322297; doi:10.1038/s42004-024-01262-8)
Supplement: Supplementary file 6 — Supplementary Data 1 [file 42004_2024_1262_MOESM6_ESM.txt]

GD1a
Concentration (µM)	BoNT/X	BoNT/X	BoNT/X	Hc/A	Hc/A	Hc/A
6.000000	0.306	0.540	0.656	4.0000	2.1690*	3.5800
3.000000	0.285	0.389	0.647	3.8080	1.1980*	3.4130
1.500000	0.225	0.299	0.550	2.4570	0.6570*	2.4230
0.750000	0.181	0.229	0.431	1.3160	0.4780*	1.2580
0.375000	0.180	0.164	0.349	0.5730	0.2850*	0.5680
0.187500	0.145	0.192	0.274	0.2340	0.1680*	0.3200
0.093750	0.125	0.114	0.223	0.1300	0.1340*	0.2010
0.046875	0.112	0.095	0.187	0.1220	0.1030*	0.1180
GD1b
Concentration (µM)	BoNT/X	BoNT/X	BoNT/X	Hc/A	Hc/A	Hc/A
6.000000	0.716	0.547	0.706	0.3190	0.0650*	0.4040
3.000000	0.512	0.465	0.703	0.2460	0.0680*	0.2470
1.500000	0.375	0.383	0.509	0.1660	0.0680*	0.1720
0.750000	0.316	0.273	0.380	0.1460	0.0700*	0.1380
0.375000	0.302	0.256	0.309	0.1250	0.0690*	0.1170
0.187500	0.248	0.217	0.253	0.1170	0.0710*	0.0980
0.093750	0.217	0.178	0.215	0.1200	0.0740*	0.0890
0.046875	0.152	0.123	0.151	0.1040	0.0700*	0.0860
GM1
Concentration (µM)	BoNT/X	BoNT/X	BoNT/X	Hc/A	Hc/A	Hc/A
6.000000	0.468	0.575	0.819	0.193	0.329	0.758*
3.000000	0.267	0.399	0.531	0.137	0.250	0.479*
1.500000	0.264	0.319	0.387	0.117	0.181	0.330*
0.750000	0.206	0.287	0.357	0.107	0.167	0.206*
0.375000	0.219	0.221	0.295	0.096	0.136	0.136*
0.187500	0.192	0.200	0.203	0.093	0.115	0.123*
0.093750	0.160	0.176	0.168	0.090	0.112	0.106*
0.046875	0.129	0.114	0.157	0.090	0.090	0.096*
GT1b
Concentration (µM)	BoNT/X	BoNT/X	BoNT/X	Hc/A	Hc/A	Hc/A
6.000000	0.634	0.400	0.427	4.0000	3.7310	1.2300*
3.000000	0.509	0.348	0.275	3.8650	3.5540	0.6640*
1.500000	0.398	0.347	0.275	2.6330	2.4600	0.4080*
0.750000	0.323	0.264	0.178	1.2560	1.0880	0.2580*
0.375000	0.257	0.244	0.143	0.4350	0.5180	0.1990*
0.187500	0.176	0.179	0.135	0.2850	0.4140	0.1750*
0.093750	0.140	0.146	0.129	0.1460	0.2030	0.2650*
0.046875	0.106	0.150	0.105	0.1210	0.1310	0.1250*
